# Supplementary material for: Anti-Inflammatory Effects of Weissella cibaria SDS2.1 Against Klebsiella pneumoniae-Induced Mammary Gland Inflammation
Source: Animals (Basel). 2025 Apr 15;15(8):1139. doi: 10.3390/ani15081139 (PMC12024108; doi:10.3390/ani15081139)
Supplement: Supplementary file 1 [file animals-15-01139-s001.zip]

Archive with 1 entries (1 files):
- animals-3538193-supplementary.pdf
